# Supplementary material for: Grand Canonical Monte Carlo Simulations to Determine the Optimal Interlayer Distance of a Graphene Slit-Shaped Pore for Adsorption of Methane, Hydrogen and their Equimolar Mixture
Source: Nanomaterials (Basel). 2021 Sep 28;11(10):2534. doi: 10.3390/nano11102534 (PMC8536989; doi:10.3390/nano11102534)
Supplement: Supplementary file 1 [file nanomaterials-11-02534-s001.zip]

Archive with 1 entries (1 files):
- nanomaterials-1380889-supplementary.pdf
